# Supplementary material for: Ciprofloxacin Removal via Acid-Modified Red Mud: Optimizing the Process, Analyzing the Adsorption Features, and Exploring the Underlying Mechanism
Source: Molecules. 2024 Jun 20;29(12):2928. doi: 10.3390/molecules29122928 (PMC11207061; doi:10.3390/molecules29122928)
Supplement: Supplementary file 1 [file molecules-29-02928-s001.zip]

Archive with 1 entries (1 files):
- molecules-3041807-supplementary.pdf
